# Supplementary material for: Cerebral glucagon‐like peptide‐1 receptor activation alleviates traumatic brain injury by glymphatic system regulation in mice
Source: CNS Neurosci Ther. 2023 Jun 23;29(12):3876–88. doi: 10.1111/cns.14308 (PMC10651945; doi:10.1111/cns.14308)
Supplement: Supplementary file 1 — Appendix S1. [file CNS-29-3876-s001.zip]

Archive with 7 entries (7 files):
- FIGURE 2E.zip
- FIGURE 3A.zip
- FIGURE 3E.zip
- FIGURE 4D.zip
- FIGURE 4F.zip
- Nissl staining in FIGURE 4A.zip
- Supplemental Files.pdf
